# Supplementary material for: Shape-Dependent Toxicity of Silver Nanoparticles on Freshwater Cnidarians
Source: Nanomaterials (Basel). 2022 Sep 7;12(18):3107. doi: 10.3390/nano12183107 (PMC9503847; doi:10.3390/nano12183107)
Supplement: Supplementary file 1 [file nanomaterials-12-03107-s001.zip]

Archive with 1 entries (1 files):
- nanomaterials-1881825-supplementary.pdf
